# Supplementary material for: Battle of the Biomarkers of Systemic Inflammation
Source: Biology (Basel). 2025 Apr 18;14(4):438. doi: 10.3390/biology14040438 (PMC12024891; doi:10.3390/biology14040438)
Supplement: Supplementary file 1 [file biology-14-00438-s001.zip › Table S1.xls]

## Sheet: Exercise_Data
	Supplementary Data: CRP and cfDNA Kinetics
	Fold Change
	ACTIVITY
			Time (h)
		Physical activity time	0	20 min	50 min	1h 20 min	2	3h 20 min	4	5	6	8	12	20	24	27	27h 20 min	30	34.6	48	51h 20 min	58.6	72	90	96	120	144
	CRP (mg/L)	Marathon: 42 km 3h 20 min 160-km triathlon: 10.6h Marathon: 42km 4h 6-day ultramarathon: (track race of 6 days duration) Marathon: 42km 4h 3-h Run	1.1 (1) 13.9 (2) 0.343 (3) 1.9 (4) 3.3 (5) 2.0 (6)					4.0/3.6 (1)	0.762/2.2 (3)	2.20/0.7 (5)				15.0/4.5 (5)	21.9/11.5 (4)	12.0/6.0 (6)	22.7/20.6 (1)		50.8/3.6 (2)	37.5/19.7 (4)	9.7/8.8 (1)	22.0/1.6 (2)	27.9/14.7 (4)		25.5/13.4 (4)	18.3/9.6 (4)	0.0 (1) 17.6/9.2 (4)
	cfDNA (ng/mL)	Incremental running test on a treadmill: 30 min Drop jumps: 20 min Ultra-marathon: 6h Half-marathon (przyjęłam 2h) Weightlifting (~1.5h trening)	8.20 (A) 0.97 (B) 9.0 (C.) 18.01 (D) 12.95 (E.)	80.0/9.7 (A) 1.5/1.5 (B)	19.8/2.4 (A)	40.77/3.1 (E.)	1.09/1.1 334.4/18.6 (D)	11.38/0.9 (E.)	30.44/1.7 (D)		1.25/1.3 (B) 162.5/18.0 (C.)	30.9/3.4 (C.)	1.29/1.3 (B)					9.0/1.0 (C.)		1.26/1.3 (B)			1.42/1.5 (B)	0.97/1.0 (B)
	(1) [ref. 67] Weight, L.M.; Alexander, D.; Jacobs, P. Strenuous exercise: analogous to the acute-phase response? Clinical Science. 1991, 81, 677-683.
	(2) [ref. 68] Taylor, C.; Rogers, G.; Goodman, C.; Baynes, R.D.; Bothwell, T.H.; Bezwoda, W.R.; Kramer, F.; Hattingh, J. Hematologic, iron-related, and acute-phase protein responses to sustained strenuous exercise. Journal of Applied Physiology. 1987, 62, 464-469.
	(3) [ref. 68] Siegel, A.J.; Stec, J.J.; Lipinska, I.; Van Cott, E.M.; Lewandrowski, K.B.; Ridker, P.M.; Tofler, G.H. Effect of Marathon Running on Inflammatory and Hemostatic Markers. The American Journal of Cardiology. 2001, 88, 15.
	(4) Fallon, K.E. The Acute Phase Response and Exercise: The Ultramarathon as Prototype Exercise. Clinical Journal of Sport Medicine. 2001, 11, 38–43.
	(5) [ref. 70] Castell, L.M.; Poortmans, J.R.; Leclercq, R.; Brasseur, M.; Duchateau, J.; Newsholme, E.A. Some aspects of the acute phase response after a marathon race, and the effects of glutamine supplementation. European Journal of Applied Physiology and Occupational Physiology. 1996, 75, 47–53.
	(6) [ref. 71]Liesen, H.; Dufaux, B.; Hollmann, W. Modifications of Serum Glycoproteins the Days Following a Prolonged Physical Exercise and the Influence of Physical Training. Europ. J. Appl. Physiol. 1977, 37, 243-254.
	(A) [ref. 72]Neuberger, E.W.I.; Sontag, S.; Brahmer, A.; Philippi, K.F.A.; Radsak, M.P.; Wagner, W.; Simon, P. Physical activity specifically evokes release of cell-free DNA from granulocytes thereby affecting liquid biopsy. Clinical Epigenetics. 2022, 14, 29.
	(B) [ref. 73] Juskeviciute, E.; Neuberger, E.; Eimantas., N.; Heinkel, K.; Simon, P.; Brazaitis, M. Cell-free DNA kinetics in response to muscle-damagingexercise: A drop jump study. Experimental Physiology. 2024, 109, 1341–1352.
	(C.) [ref. 74] Atamaniuk, J.; Stuhlmeier, K.M.; Vidotto, C.; Tschan, H.; Dossenbach-Glaninger, A.; Mueller, M.M. Effects of ultra-marathon on circulating DNA and mRNA expression of pro- and anti-apoptotic genes in mononuclear cells. Eur J Appl Physiol., 2008, 104, 711–717.
	(D) [ref. 75] Atamaniuk, J.; Vidotto, C.; Tschan, H.; Bachl, N.; Stuhlmeier, K.M.; Muuller, M.M. Increased Concentrations of Cell-Free Plasma DNA after Exhaustive Exercise. Clinical Chemistry. 2004, 50, 9, 1668-70.
	(E.)[ref. 76] Atamaniuk, J.; Vidotto, C.; Kinzlbauer, M.; Bachl, N.; Tiran, B.; Tschan, H. Cell-free plasma DNA and purine nucleotide degradation markers following weightlifting exercise. European Journal of Applied Physiology. 2010, 110, 695–701.

## Sheet: Myocardial Infarction_Data
	Supplementary Data: CRP and cfDNA Kinetics
	Fold Change
	Myocardial Infarction
			Time (h)
		Healthy	0	6	18	24	36	48	72	96	120	144	168	240	720
	CRP (mg/L)	5.0 5.0	5.0 1.89 (3) 2.37 (4)a 1.68 (4)b 1.67 (5)a 1.08 (5)b	1.14/0.7 (5)a 1.29/1.2 (5)b	1.35/0.8 (5)a 1.78/1.6 (5)b	30.0/6.0 (2)a 15.0/3.0 (2)b 12.10/6.4 (3) 24.12/10.2 (4)a 9.34/5.6 (4)b 2.05/1.2 (5)a 3.85/3.6 (5)b	1.46/0.8 (5)a 4.6/4.2 (5)b	3.14/4.7 (5)a 6.22/5.7 (5)b	35.0/7.0 (1) 73.0/14.6 (2)a 48.0/9.6 (2)b 2.96/1.8 (5)a 6.48/6.0 (5)b	3.84/2.3 (5)a 6.10/5.6 (5)b			17.0/3.4 (1) 34.0/6.8 (2)a 20.0/4.0 (2)b 19.94/8.4 (4)a 9.21/5.5 (4)b	11.0/2.2 (1)	1.24/1.5 (3) 2.57/1.1 (4)a 1.54/0.9 (4)b
	cfDNA (ng/mL)	1112.0 974.0 0.21	4870.0/5.0 (B) 1.29 (C.)			11000/9.9 (A) 1.37/6.5 (C.)		14000/12.6 (A) 1.57/7.48 (C.)	15700/14.1 (A) 1.70/8.1 (C.)	16400/14.7 (A) 1.95/9.3 (C.)	13900/12.5 (A) 1.90/9.0 (C.)	11800/10.6 (A)	9800/8.8 (A)
	(1) [ref. 59]Dedobbeleer, C.; Melot, C; Renard, M. C-reactive protein increases in acute myocardial infarction. Acta Cardiologica. 2004, 59, 3, 291-296.
	(2) [ref. 60] Berton, G.; Cordiano, R.; Palmieri, R.; Pianca, S.; Pagliara, V.; Palatini, P. C-reactive protein in acute myocardial infarction: association with heart failure. American Heart Journal. 2003, 145, 6, 1094-1101.
	a) patients with heart failure (HF)
	b) patients without HF
	(3) [ref. 61] Vanhaverbeke, M.; Veltman, D.; Pattyn, N.; De Crem. N; Gillijns, H; Cornelissen, V.; Janssens, S.; Sinnaeve, P.R. C-reactive protein during and after myocardial infarction in relation to cardiac injury and left ventricular function at follow up. Clin Cardiol. 2018, 20, 41(9), 1201-1206.
	(4) [ref. 62] Swiatkiewicz, I.; Magielski, P.; Kubica, J. C-Reactive Protein as a Risk Marker for Post-Infarct Heart Failure over Multi-Year Period. Int J Mol Sci. 2021, 20, 22(6), 3169.
	a) with heart failure (HF)
	b) without HF
	(5) [ref. 63] Brunetti, N.D.; Troccoli, R.; Correale, M. C-reactive protein in patients with acute coronary syndrome: Correlation with diagnosis, myocardial damage, ejection fraction and angiographic findings. International Journal of Cardiology. 2006, 109, 248–256.
	a) patients with non Q-wave AMI
	b) with Q-wave AMI
	(A) [ref. 64] Chu, A.A.; Gao, H.X.; Wu, T.T.; Zhang, Z. Survival outcomes correlate with the level of cell-free circulating DNA in ST-elevation myocardial infarction. Journal of Research in Medical Science. 2024, 29(1), 8.
	(B) [ref. 65] Xie, J.; Yang, J.; Hu, P. Correlations of Circulating Cell-Free DNA with Clinical Manifestations in Acute Myocardial Infraction. Am. J. Med. Sci. 2018, 356(2), 121-129.
	a) patients with acute myocardial infarction (AMI)
	b) AMI with complications
	(C.) [ref. 66] Destouni, A.; Vrettou, C.; Antonatos, D.; Chouliaras, G.; Synodinos, J.T.; Patsilinakos, S.; Tzeli, S.K.; Tsigas, D.; Kanavakis, E. Cell-free DNA levels in acute myocardial infarction patients during hospitalization. Acta Cardiologica. 2009, 64, 1, 51-57.

## Sheet: Sepsis_Data
	Supplementary Data: CRP and cfDNA Kinetics
	Fold Change
	Sepsis
			Time (h)
		Healthy	Admission	24	48	72	96	120	144	168	336	504
	CRP (mg/L)	4.5 (1) 5.0 (2) 5.0 (3)	168.2/37.38 (1)	193.0/42.9 (1)a 108.7/24.1 (1)b 198.0/39.6 (2a) 207.0/41.1 (2b) 259.0/51.8 (3)a 197.0/39.4 (3)b	200.0/40.0 (2a) 225.0/45.0 (2b)	259.6/57.7 (1)a 372.0/82.8 (1)b 175.0/35.0 (2a) 207.0/41.1 (2b)	143.0/28.6 (2a) 180.0/36.0 (2b)	302.7/67.3 (1)a 366.7/81.5 (1)b 120.0/24.0 (2a) 165.0/33.0 (2b)		411.7/91.5 (1)a 505.8/112.4 (1)b 141.0/28.2 (3)a 131.0/6.2 (3)b
	cfDNA (ng/mL)	13.0 0.72 16.80 13.0	50.38/3.9 (A)a 25.48/2.0 (A)b 1.16/1.6 (B)a 4.65/6.5 (B)b 286.0/17.0 (C.) 49.65/3.8 (D)a 104.96/8.1 (D)b	1.36/1.9 (B)a 5.35/7.5 (B)b 285.0/17.0 (C.)	1.50/2.9 (B)a 4.50/6.2 (B)b 224.0/13.3 (C.)	1.40/1.9 (B)a 4.70/6.5 (B)b 44.60/3.4 (D)a 100.16/7.7 (D)b	1.35/1.879 (B)a 4.62/6.429 (B)b	1.70/2.4 (B)a 4.94/6.9 (B)b	1.60/2.2 (B)a 5.70/7.9 (B)b	1.60/2.2 (B)a 4.55/6.3 (B)b	1.30/1.8 (B)a 4.50/6.2 (B)b	1.10/1.5 (B)a 1.90/2.6 (B)b
	(1) [ref. 56] Soliman, A. M.; Abdellatif, R.S.; El hakeem, W.A.E. C-reactive protein in view of prognosis in sepsis. Journal of Medicine in Scientific Research. 2022, Vol. 5, 3, Article 10.
	a) with septic shock
	b) without septic shock
	(2) [ref. 27] Póvoa, P.; Teixeira-Pinto, A.M.; Carneiro, A.H. C-reactive protein, an early marker of community-acquired sepsis resolution: a multi-center prospective observational study. Critical Care. 2011, 15, R169.
	a) Survivors
	b) Non-survivors
	(3) [ref. 27] Póvoa, P.; Souza-Dantas, V.C; Soares, M.; Salluh, J. C-reactive protein in critically ill cancer patients with sepsis: influence of neutropenia. Crit Care. 2011, 19, 15(3), R129.
	a) neutropenic septic cancer patients
	b) non-neutropenic patients
	(A) [ref. 57] Wijeratne, S.; Butt, A.; Burns, S.; Sherwood, L.; Boyd, O.; Swaminathan, R. Cell-free plasma DNA as a prognostic marker in intensive treatment unit patients. Ann N Y Acad Sci. 2004, 1022, 232-8.
	a) Non-survivors
	b) Survivors
	(B) [ref. 28] Dwivedi, D.J; Toltl, L.J.; Swystun, L.L.; Pogue, J.; Liaw, K.L.; Cook, D.J.; Fox-Robichaud, A.E.; Liaw, P.C. Prognostic utility and characterization of cell-free DNA in patients with severe sepsis. Crit Care. 2012, 13, 16(4), R151.
	(C.) [ref. 58] Xia, D.L.; Zhang, H.; Luo, Q.L.; Zhang, A.F.; Zhu, L.X. Cell-free DNA increase over first 48 hours in emergency intensive care unit predicts fatal outcome in patients with shock. Journal of International Medical Research. 2016, 44, 5, 1002–1012
	(D) [ref 30] Saukkonen, K.; Lakkisto, P.; Pettila, V.; Varpula, M.; Karlsson, S.; Ruokonen, E.; Pulkki. K. Cell-Free Plasma DNA as a Predictor of Outcome in Severe Sepsis and Septic Shock. Clinical Chemistry. 2008, 54, 6, 1000–1007.
	a) Survivors
	b) Non-survivors
